# Supplementary material for: Identification of a dual TAOK1 and MAP4K5 inhibitor using a structure-based virtual screening approach
Source: J Enzyme Inhib Med Chem. 2020 Nov 9;36(1):98–108. doi: 10.1080/14756366.2020.1843452 (PMC7655034; doi:10.1080/14756366.2020.1843452)
Supplement: Supplemental Material [file IENZ_A_1843452_SM9050.zip]

Archive with 7 entries (7 files):
- Sup Fig 1.pdf
- Sup Fig 2.pdf
- Sup Fig 3.pdf
- Sup Fig 4.pdf
- Sup Fig 5.pdf
- Sup Fig 6.pdf
- Sup Fig 7.pdf
